# Supplementary material for: Laser Er:YAG-Assisted Debonding May Be a Viable Alternative to the Conventional Method for Monocrystalline Ceramic Brackets
Source: Int J Environ Res Public Health. 2022 Nov 6;19(21):14564. doi: 10.3390/ijerph192114564 (PMC9657488; doi:10.3390/ijerph192114564)
Supplement: Supplementary file 1 [file ijerph-19-14564-s001.zip]

Archive with 1 entries (1 files):
- ijerph-1985607-supplementary.pdf
